# Supplementary material for: Detection of divergent Orthohantavirus tulaense provides insight into wide host range and viral evolutionary patterns
Source: Npj Viruses. 2024 Dec 4;2:62. doi: 10.1038/s44298-024-00072-y (PMC11721384; doi:10.1038/s44298-024-00072-y)
Supplement: Supplementary file 1 — Erdin_etal_Supplementary_Material_Datasets [file 44298_2024_72_MOESM1_ESM.xlsx]

## Sheet: TULV_S_Partial
Accesion Number	Strain/Virus Name	Year	Country
AF017659.1	Cacak	1989	Serbia
AF063892.1	Lodz-1	1995	Poland
AF063897.1	Lodz-2	1995	Poland
AF164093.1	g20-s	1997	Germany
AF164094.1	c109-s	1995	Croatia
AF289819.1	D5	1998	Germany
AF289820.1	D17	1998	Germany
AF289821.1	D63	1998	Germany
AF442618.1	LL2-Omsk	1998	Russia
AF442619.1	LL58-Omsk	1997	Russia
AF442620.1	MG22-Omsk	1997	Russia
AF442621.1	MG23-Omsk	1997	Russia
AJ223600.1	Koziky5247	1994	Slovakia
AJ223601.1	Koziky5276	1994	Slovakia
AM945877.1	Karatal-322	2003	Kazakhstan
AM945878.1	Karatal-Ma340	2003	Kazakhstan
AM945879.1	Taldykorgan-Ma343	2003	Kazakhstan
DQ662087.1	BrandenburgMu46/04	2004	Germany
DQ662094.1	BrandenburgMu137/04	2004	Germany
DQ768143.1	BrandenburgMu137/05	2005	Germany
EU439946.1	Sen05-121	2005	Germany
EU439947.1	Sen05-139	2005	Germany
EU439948.1	Sen05-174	2005	Germany
EU439949.1	Sen05-175	2005	Germany
EU439950.1	Sen05-204	2005	Germany
EU439951.1	Sen05-205	2005	Germany
EU439952.1	Sen05-222	2005	Germany
GU300135.1	dpz06-1	2005	Germany
GU300136.1	dpz06-11	2005	Germany
GU300137.1	dpz06-29	2005	Germany
HQ697344.1	GER/08/712/Arv	2008	Germany
HQ697345.1	CH/09/1026/Arv	2009	Switzerland
HQ697346.1	GER/09/815/Arv	2009	Germany
HQ697347.1	GER/09/2155/Arv	2009	Germany
HQ697348.1	GER/109/Arv	1999	Germany
HQ697349.1	GER/127/Arv	1999	Germany
HQ697350.1	GER/152/Arv	1999	Germany
HQ697351.1	GER/08/525/2008	2008	Germany
HQ697352.1	GER/09/1905/2009	2009	Germany
HQ697353.1	GER/20/2008	2008	Germany
HQ697354.1	GER/39/2008	2008	Germany
HQ697355.1	GER/78/2008	2008	Germany
HQ697356.1	GER/83/2008	2008	Germany
HQ697357.1	GER/125/2008	2008	Germany
KF184327.1	A08-1228	2008	Austria
KF184328.1	A08-1246	2008	Austria
KF557547.1	RAV31S	2007	Serbia
KF776874.1	HtSi-1087-a1999	2013	Slovenia
KF776875.1	HtSi-1088-a2001	2013	Slovenia
KJ742927.1	Crimea40/Ma/2009	2009	Russia
KJ742928.1	Crimea53/Ma/2009	2009	Russia
KP013568.1	Mm/98-08	2008	Russia
KP013569.1	Mm/172-11	2011	Russia
KP013570.1	Mm/173-11	2011	Russia
KP013571.1	Mm/296-08	2008	Russia
KP013572.1	Mm/302-08	2008	Russia
KP013573.1	Mm/340-08	2008	Russia
KP013574.1	Mm/554-11	2011	Russia
KP013575.1	Mm/560-11	2011	Russia
KP013576.1	Mm/603-11	2011	Russia
KP013577.1	Mm/5779-09	2009	Russia
KP013578.1	Mm/5844-09	2009	Russia
KT946591.1	CHEVRU/Hu/FRA/2015/15-00453	2015	France
KU139527.1	07-1457	2007	Germany
KU139528.1	09-2324	2009	Germany
KU139529.1	09-2375	2009	Germany
KU139530.1	10-0023	2009	Germany
KU139531.1	10-0029	2009	Germany
KU139532.1	08-0092	2007	Germany
KU139533.1	07-0862	2007	Germany
KU139534.1	13-0772	2012	Germany
KU139535.1	13-0784	2012	Germany
KU139536.1	11-1373	2010	Germany
KU139537.1	08-0639	2008	Germany
KU139538.1	08-1045	2008	Germany
KU139539.1	11-1429	2008	Germany
KU139540.1	11-1433	2008	Germany
KU139541.1	08-0789	2005	Germany
KU139542.1	08-0802	2005	Germany
KU139543.1	08-0848	2007	Germany
KU139544.1	08-0849	2007	Germany
KU139545.1	08-0894	2008	Germany
KU139546.1	07-0081	2004	Germany
KU139547.1	10-1622	2009	Germany
KU139548.1	10-1625	2010	Germany
KU139549.1	09-1886	2009	Germany
KU139550.1	09-1901	2009	Germany
KU139551.1	09-1905	2009	Germany
KU139552.1	09-1912	2009	Germany
KU139553.1	09-1477	2007	Germany
KU139554.1	09-1648	2009	Germany
KU139555.1	09-1657	2009	Germany
KU139556.1	09-1669	2009	Germany
KU139557.1	10-1661	2010	Germany
KU139558.1	D34-Gato	2011	Germany
KU139559.1	09-0972	2006	Germany
KU139560.1	09-1000	2006	Germany
KU139561.1	09-0928	2008	Germany
KU139562.1	09-1917	2009	Germany
KU139563.1	09-1939	2009	Germany
KU139564.1	08-0534	2005	Germany
KU139565.1	08-0538	2005	Germany
KU139566.1	08-0350	2005	Germany
KU139567.1	08-0352	2005	Germany
KU139568.1	08-0356	2005	Germany
KU139569.1	08-0362	2005	Germany
KU139570.1	08-0545	2005	Germany
KU139571.1	12-0492	2007	Germany
KU139572.1	12-526	2008	Germany
KU139573.1	10-1533	2006	Germany
KU139574.1	12-1068	2009	Germany
KU139575.1	12-1121	2009	Germany
KU139576.1	10-0905	2009	Germany
KU139577.1	10-0908	2009	Germany
KU139578.1	10-0932	2009	Germany
KU139579.1	10-1188	2009	Germany
KU139580.1	S1368-12	2012	Germany
KU139581.1	S1449-12	2012	Germany
KU139582.1	S1450-12	2012	Germany
KU139583.1	S729-13	2012	Germany
KU139584.1	S736-13	2012	Germany
KU139585.1	S740-13	2012	Germany
KU139586.1	S747-13	2012	Germany
KU139587.1	S750-13	2012	Germany
KU139588.1	S751-13	2012	Germany
KU139589.1	S596-13	2013	Germany
KU139590.1	08-0205	2007	Germany
KU139591.1	08-0216	2007	Germany
KU139592.1	08-0218	2007	Germany
KU139593.1	08-0236	2007	Germany
KU139594.1	VIII-3	2011	Germany
KU139595.1	10-0183	2009	Germany
KU139596.1	10-0185	2009	Germany
KU139597.1	10-0215	2009	Germany
KU139598.1	08-1033	2006	Germany
KU139599.1	08-0260	2006	Germany
KU139600.1	08-0277	2006	Germany
KU139601.1	E4-2012	2012	Germany
KU139602.1	S666-13	2012	Luxemburg
KU139603.1	S667-13	2012	Luxemburg
KU139604.1	12-3019	2012	France
KU139605.1	Mill123	2012	France
KX270414.1	xj4	2015	China
MF687739.1	Tul/NL/MA1824-Li-Sibbe/2014	2014	Netherlands
MF687740.1	Tul/NL/Ma1808-li-Vilt/2014	2014	Netherlands
MF687741.1	Tul/NL/Ma126-Fr-A-W/2015	2015	Netherlands
MF687742.1	Tul/NL/Ma75-Fr-A-W/2015	2015	Netherlands
MF687743.1	Tul/NL/Ma117-Fr-A-W/2015	2015	Netherlands
MF687744.1	Tul/NL/Ma1964-Fr-Feyte/2015	2015	Netherlands
MF687745.1	Tul/NL/Ma3-Fr-Nes/2015	2015	Netherlands
MF687746.1	Tul/NL/Ma135-Fr-A-W/2015	2015	Netherlands
MF687747.1	Tul/NL/Ma89-Twente/2007	2007	Netherlands
MH649270.1	Palandoken8101	2016	Turkey
MK376581.1	MarDGt08	2015	Germany
MK376582.1	MarDGt12	2015	Germany
MK376586.1	MarDGt35	2015	Germany
MK376587.1	MarDGt70	2015	Germany
MK376588.1	MarDKb30	2015	Germany
MK376589.1	MarDTs22	2015	Germany
MK376590.1	MarDTs21	2015	Germany
MK376591.1	MarCzSs13	2013	Czechia
MK376592.1	MarCzSs04	2013	Czechia
MK376593.1	MarCzRv09	2013	Czechia
MK376594.1	MarCzPy28	2013	Czechia
MK376595.1	MarCzLk01	2013	Czechia
MK376596.1	MarCzBo05	2013	Czechia
MK376598.1	MarCzKz05	2013	Czechia
MK376599.1	MarCzKz26	2013	Czechia
MK376601.1	MarDRr01	2015	Germany
MK376602.1	MarDRr03	2015	Germany
MK376603.1	MagDEf02	2015	Germany
MK376604.1	MagDHu01	2015	Germany
MK376605.1	MagDSu02	2015	Germany
MK376606.1	MagDSu03	2015	Germany
MK376609.1	MagDSu10	2015	Germany
MK376610.1	MarCzHp10	2015	Czechia
MK376611.1	MarCzHp15	2015	Czechia
MK376612.1	MarCzHp17	2015	Czechia
MK376613.1	MarCzHp24	2015	Czechia
MK376614.1	MarCzLb02	2015	Czechia
MK376615.1	MarCzLb05	2015	Czechia
MK376617.1	MarDDg04	2015	Germany
MK376618.1	MarDDg05	2015	Germany
MK376619.1	MarDEf02	2015	Germany
MK376621.1	MarDEr01	2015	Germany
MK376622.1	MarDFm01	2015	Germany
MK376623.1	MarDGa02	2015	Germany
MK376624.1	MarDGa11	2015	Germany
MK376625.1	MarDGb22	2015	Germany
MK376626.1	MarDGb24	2015	Germany
MK376627.1	MarDGh01	2015	Germany
MK376628.1	MarDGh03	2015	Germany
MK376636.1	MarDGt43	2015	Germany
MK376640.1	MarDGt56	2015	Germany
MK376650.1	MarDKb15	2015	Germany
MK376651.1	MarDKb18	2015	Germany
MK376657.1	MarDKbB02	2015	Germany
MK376662.1	MarDKbB23	2015	Germany
MK376664.1	MarDKbB31	2015	Germany
MK376665.1	MarDKo29	2015	Germany
MK376667.1	MarDNe07	2015	Germany
MK376668.1	MarDNe11	2015	Germany
MK376670.1	MarDNm04	2015	Germany
MK376671.1	MarDNm12	2015	Germany
MK376672.1	MarDPl09	2015	Germany
MK376673.1	MarDPw04	2015	Germany
MK376674.1	MarDPw06	2015	Germany
MK376675.1	MarDPw10	2015	Germany
MK376676.1	MarDPw13	2015	Germany
MK376677.1	MarDPw15	2015	Germany
MK376678.1	MarDPw16	2015	Germany
MK376679.1	MarDPw19	2015	Germany
MK376680.1	MarDPw21	2015	Germany
MK376681.1	MarDPw24	2015	Germany
MK376682.1	MarDPw27	2015	Germany
MK376683.1	MarDRb01	2015	Germany
MK376687.1	MarDRb20	2015	Germany
MK376689.1	MarDRb29	2015	Germany
MK376690.1	MarDRb31	2015	Germany
MK376691.1	MarDRb37	2015	Germany
MK376692.1	MarDRb38	2015	Germany
MK376694.1	MarDRd05	2015	Germany
MK376698.1	MarDRd21	2015	Germany
MK376702.1	MarDSc02	2015	Germany
MK376703.1	MarDSc04	2015	Germany
MK376708.1	MarDSc31	2015	Germany
MK376709.1	MarDSc36	2015	Germany
MK376710.1	MarDSc39	2015	Germany
MK376712.1	MarDSnA10	2015	Germany
MK376715.1	MarDSq15	2015	Germany
MK376716.1	MarDSq22	2015	Germany
MK376719.1	MarDSu09	2015	Germany
MK376720.1	MarDTs01	2015	Germany
MK376721.1	MarDTs03	2015	Germany
MK376729.1	MarDTs45	2015	Germany
MK376734.1	MarCzMu01	2014	Czechia
MK376735.1	MarCzHd01	2014	Czechia
MK376736.1	MarCzHd12	2014	Czechia
MK376738.1	MarCzPu25	2014	Czechia
MK376742.1	MarCzPu12	2014	Czechia
MK376746.1	MarCzBv27	2014	Czechia
MK376749.1	MarCzBv14	2014	Czechia
MK376753.1	MarCzBv20	2014	Czechia
MK376754.1	MarCzBv23	2014	Czechia
MK376758.1	MarCzCi13	2014	Czechia
MK376760.1	MarCzVe01	2014	Czechia
MK376761.1	MarCzVe06	2014	Czechia
MK376764.1	MarCzVe21	2014	Czechia
MK376768.1	MarCzVe39	2014	Czechia
MK376773.1	MarCzNa15	2014	Czechia
MK376774.1	MarCzJe03	2013	Czechia
MK376776.1	MarCzJe07	2013	Czechia
MK376777.1	MarDHg01	2014	Germany
MK376778.1	MarCzHo04	2013	Czechia
MK376786.1	MarDPi07	2014	Germany
MK376787.1	MarDPi09	2014	Germany
MK376788.1	MarDPi16	2014	Germany
MK376789.1	MarDPi18	2014	Germany
MK376794.1	MarDSd10	2014	Germany
MK376798.1	MarDSp01	2014	Germany
MK376799.1	MarDSp02	2014	Germany
MK376801.1	MarCzAs10	2014	Czechia
MK376802.1	MarDZh10	2014	Germany
MK376804.1	MarDZh19	2014	Germany
MK376806.1	MarDWs01	2014	Germany
MK376807.1	MarDWs04	2014	Germany
MK376809.1	MarDWs08	2014	Germany
MK376810.1	MarDOt03	2014	Germany
MK376811.1	MarDOt09	2014	Germany
MK376814.1	MarDOt24	2014	Germany
MK376816.1	MarDDh05	2014	Germany
MK376819.1	MarDBl06	2014	Germany
MK376820.1	MarDAs05	2010	Germany
MK376821.1	MarDPwB11	2010	Germany
MK376822.1	MarCzNc01	2010	Czechia
MK376823.1	MarDFwH03	2010	Germany
MK376824.1	MarDKb07	2010	Germany
MK376826.1	MarCzBk04	2010	Czechia
MK376827.1	MarDBbA04	2010	Germany
MK376831.1	MarDFs27	2010	Germany
MK376833.1	MarDFs09	2010	Germany
MK376835.1	MarDFs22	2010	Germany
MK376836.1	MarDFs23	2010	Germany
MK376844.1	MarCzZ03	2010	Czechia
MK376845.1	MarCzZ13	2010	Czechia
MK376846.1	MarCzCd36	2010	Czechia
MK376848.1	MarCzCd41	2010	Czechia
MK376849.1	MarCzCd44	2010	Czechia
MK376851.1	MarCzCd51	2010	Czechia
MK376856.1	MarCzHk02	2010	Czechia
MK376861.1	MarDBbB02	2010	Germany
MK376866.1	MarCzCd07	2010	Czechia
MK376870.1	MarCzLc12	2010	Czechia
MK376871.1	MarCzLc14	2010	Czechia
MK376874.1	MarCzLc19	2010	Czechia
MK376875.1	MarCzLc01	2010	Czechia
MK376876.1	MarCzLc07	2010	Czechia
MK376883.1	MarCzHk17	2010	Czechia
MK376884.1	MarCzHk19	2010	Czechia
MK376885.1	MarCzHk38	2010	Czechia
MK386130.1	MarDDh05	2014	Germany
MK386131.1	MarCzHo09	2013	Czechia
MK386132.1	MarCzJe04	2013	Czechia
MK386133.1	MarDHg01	2014	Germany
MK386134.1	MarDOt03	2014	Germany
MK386135.1	MarDSp01	2014	Germany
MK386136.1	MarCzKa04	2016	Czechia
MK386137.1	MarDGb22	2015	Germany
MK386138.1	MarDKbB31	2015	Germay
MK386139.1	MarDPf01	2016	Germany
MK386140.1	MarDRb01	2015	Germany
MK386141.1	MarDSq15	2015	Germany
MK535072.1	KS08/260	2008	Germany
MK535073.1	KS08/277	2008	Germany
MK535074.1	KS08/350	2008	Germany
MK535075.1	KS08/639	2008	Germany
MK535076.1	KS08/1045	2008	Germany
MK535077.1	KS09/1477	2009	Germany
MK535078.1	KS09/1669	2009	Germany
MK535079.1	KS09/2375	2009	Germany
MK535080.1	KS10/29	2010	Germany
MK535081.1	KS10/905	2010	Germany
MK535082.1	KS10/908	2010	Germany
MK535083.1	KS10/1661	2010	Germany
MK535084.1	KS18/936	2018	Germany
MK535085.1	KS18/940	2018	Germany
MK535086.1	KS18/963	2018	Germany
MN052670.1	TOV-Xinjiang7	2016	China
MN052671.1	TOV-Xinjiang10	2016	China
MN052672.1	TOV-Xinjiang33	2016	China
MN052673.1	TOV-Xinjiang198	2016	China
MT272834.1	KS10/2322	2010	Germany
MT272835.1	KS10/2333	2010	Germany
MT272838.1	KS10/2341	2010	Germany
MT272841.1	KS10/2360	2010	Germany
MT272842.1	KS10/2364	2010	Germany
MT272851.1	KS10/2616	2010	Germany
MT272852.1	KS10/1965	2010	Germany
MT272853.1	KS10/2620	2010	Germany
MT272854.1	KS10/1463	2010	Germany
MT272855.1	KS11/0063	2010	Germany
MT272856.1	KS11/1850	2010	Germany
MT272857.1	KS11/1859	2011	Germany
MT272858.1	KS11/2075	2011	Germany
MT272862.1	KS13/0959	2013	Germany
MT272864.1	KS13/0973	2013	Germany
MT272865.1	KS13/0975	2013	Germany
MT272867.1	KS10/1936	2010	Germany
MT272868.1	KS10/2630	2010	Germany
MT272874.1	KS10/3581	2010	Germany
MT272876.1	KS11/1998	2011	Germany
MT272879.1	KS11/2302	2011	Germany
MT272880.1	KS11/2305	2011	Germany
MT272882.1	KS11/2314	2011	Germany
MT276691.1	KS17/781	2017	Germany
MT276692.1	KS17/744	2017	Germany
MT276693.1	KS17/788	2017	Germany
MT276694.1	KS17/789	2017	Germany
MT276695.1	KS17/792	2017	Germany
MT276696.1	KS17/793	2017	Germany
MT276697.1	KS17/794	2017	Germany
MT276698.1	KS17/875	2017	Germany
MT276699.1	KS17/878	2017	Germany
MT276700.1	KS17/879	2017	Germany
MT276701.1	KS17/880	2017	Germany
MT276702.1	KS17/881	2017	Germany
MT276703.1	KS17/882	2017	Germany
MT276704.1	KS17/1137	2017	Germany
MT276705.1	KS17/1413	2017	Germany
MT276706.1	KS17/1414	2017	Germany
MT276707.1	KS17/1416	2017	Germany
MT276708.1	KS17/1417	2017	Germany
MT276709.1	KS17/1420	2017	Germany
MT276710.1	KS17/1431	2017	Germany
MT276711.1	KS17/1433	2017	Germany
MT276712.1	KS17/1457	2017	Germany
MT276713.1	KS17/1459	2017	Germany
MT276714.1	KS17/1506	2017	Germany
MT276715.1	KS17/1559	2017	Germany
MT276716.1	KS17/1591	2017	Germany
MT276717.1	KS17/1622	2017	Germany
MT276718.1	KS17/1711	2017	Germany
MT276719.1	KS17/1714	2017	Germany
MT276720.1	KS17/1716	2017	Germany
MT276721.1	KS17/1729	2017	Germany
MT276722.1	KS17/1818	2017	Germany
MT276723.1	KS17/1867	2017	Germany
MT276724.1	KS17/1886	2017	Germany
MT276725.1	KS17/1874	2017	Germany
MT276726.1	KS17/1878	2017	Germany
MT276727.1	KS17/1879	2017	Germany
MT276728.1	KS17/1880	2017	Germany
MT276729.1	KS17/1881	2017	Germany
MT276730.1	KS17/1882	2017	Germany
MT276731.1	KS17/1888	2017	Germany
MT276732.1	KS17/1889	2017	Germany
MT276733.1	KS17/1901	2017	Germany
MT276734.1	KS17/1903	2017	Germany
MT276735.1	KS17/1904	2017	Germany
MT276736.1	KS17/1905	2017	Germany
MT276737.1	KS17/1911	2017	Germany
MT276738.1	KS17/1912	2017	Germany
MT276739.1	KS17/1963	2017	Germany
MT276740.1	KS17/2036	2017	Germany
MT276741.1	KS17/2039	2017	Germany
MT276742.1	KS17/2043	2017	Germany
MT276743.1	KS17/2102	2017	Germany
MT276744.1	KS17/2107	2017	Germany
MT276745.1	KS17/2131	2017	Germany
MT276746.1	KS17/2132	2017	Germany
MT276747.1	KS17/2182	2017	Germany
MT276748.1	KS17/2184	2017	Germany
MT276749.1	KS17/2185	2017	Germany
MT276750.1	KS17/2190	2017	Germany
MT276751.1	KS17/2195	2017	Germany
MT276752.1	KS17/2214	2017	Germany
MT276753.1	KS17/2246	2017	Germany
MT276754.1	KS17/2278	2017	Germany
MT276755.1	KS17/2280	2017	Germany
MT276756.1	KS17/2281	2017	Germany
MT276757.1	KS17/2282	2017	Germany
MT276758.1	KS17/2284	2017	Germany
MT276759.1	KS17/2287	2017	Germany
MT276760.1	KS17/2292	2017	Germany
MT276761.1	KS17/2410	2017	Germany
MT276762.1	KS17/2418	2017	Germany
MT276763.1	KS17/2532	2017	Germany
MT276764.1	KS17/2539	2017	Germany
MT276765.1	KS17/2544	2017	Germany
MT276766.1	KS17/2545	2017	Germany
MT276767.1	KS17/2573	2017	Germany
MT276768.1	KS17/2587	2017	Germany
MT514275.1	MagDEF02-1	2015	Germany
MT514276.1	MagDEf02-2	2015	Germany
MT514277.1	MarCHEl42	2016	Switzerland
MT514278.1	MarCzGr07	2015	Czechia
MT514279.1	MarDSu08-1	2015	Germany
MT514280.1	MarDSu08-2	2015	Germany
MT580938.2	LT18-KAL-13	2018	Lithuania
MT580939.1	LT18/MIE40	2018	Lithuania
MT580940.2	LT18-NAR-10	2018	Lithuania
MW560839.1	508/Brno/CZ	2014	Czechia
MW560840.1	513/Brno/CZ	2014	Czechia
MW560841.1	515/Brno/CZ	2014	Czechia
MW560842.1	520/Brno/CZ	2014	Czechia
MW560843.1	522/Brno/CZ	2014	Czechia
MW560844.1	524/Brno/CZ	2014	Czechia
MW560845.1	525/Brno/CZ	2014	Czechia
MW560846.1	535/Brno/CZ	2014	Czechia
MW560847.1	538/Brno/CZ	2014	Czechia
MW560848.1	547/Brno/CZ	2014	Czechia
MW560849.1	548/Brno/CZ	2014	Czechia
MW560850.1	550/Brno/CZ	2014	Czechia
MW560851.1	552/Brno/CZ	2014	Czechia
MW560852.1	555/Brno/CZ	2014	Czechia
MW560853.1	560/Brno/CZ	2014	Czechia
MW560854.1	561/Brno/CZ	2014	Czechia
MW560855.1	564/Brno/CZ	2014	Czechia
MW560856.1	568/Brno/CZ	2014	Czechia
MW560857.1	572/Brno/CZ	2014	Czechia
MW560858.1	574/Brno/CZ	2014	Czechia
MW560859.1	576/Brno/CZ	2014	Czechia
MW560860.1	581/Brno/CZ	2014	Czechia
MW560861.1	582/Brno/CZ	2014	Czechia
MW560862.1	584/Brno/CZ	2014	Czechia
MW560863.1	585/Brno/CZ	2014	Czechia
MW560864.1	590/Brno/CZ	2014	Czechia
MW560865.1	596/Brno/CZ	2014	Czechia
MW560866.1	599/Brno/CZ	2014	Czechia
MW560867.1	607/Brno/CZ	2014	Czechia
MW560868.1	611/Brno/CZ	2014	Czechia
MW560869.1	613/Brno/CZ	2014	Czechia
MW560870.1	615/Brno/CZ	2014	Czechia
MW560871.1	622/Brno/CZ	2014	Czechia
MW560872.1	625/Brno/CZ	2014	Czechia
MW560873.1	638/Brno/CZ	2014	Czechia
MW560874.1	641/Brno/CZ	2014	Czechia
MW560875.1	646/Brno/CZ	2014	Czechia
MW560876.1	84/Brno/CZ	2016	Czechia
MW560877.1	85/Brno/CZ	2016	Czechia
MW560878.1	119/Brno/CZ	2016	Czechia
MW560879.1	122/Brno/CZ	2016	Czechia
MW560880.1	128/Brno/CZ	2016	Czechia
MW560881.1	Marv/K352/Nosislav/CZ	2014	Czechia
MW560882.1	Marv/713/Nosislav/CZ	2014	Czechia
MW560883.1	Marv/K345/Nosislav/CZ	2014	Czechia
MW560884.1	Marv/K369/Nosislav/CZ	2014	Czechia
MW560885.1	Marv/721/Nosislav/CZ	2014	Czechia
MW560886.1	Marv/726/Nosislav/CZ	2014	Czechia
MW560887.1	Marv/S157/Nosislav/CZ	2014	Czechia
MW560888.1	Marv/657/Nosislav/CZ	2014	Czechia
MW560889.1	Marv/690/Nosislav/CZ	2014	Czechia
MW560890.1	Marv/619/Nosislav/CZ	2014	Czechia
MW560891.1	Marv/615/Nosislav/CZ	2014	Czechia
MW560892.1	Marv/622/Nosislav/CZ	2014	Czechia
MW560893.1	Marv/K305/Nosislav/CZ	2014	Czechia
MW560894.1	Marv/656/Nosislav/CZ	2014	Czechia
MW560895.1	Marv/K256/Nosislav/CZ	2014	Czechia
NC_005224.1	PUUV Reference Sequence
NC005227.2	Moravia5302	1994	Czechia
OK317919.1	MarCzKa06	2013	Czechia
OK317920.1	MarDBc02	2016	Germany
OK317924.1	MarDBc19	2016	Germany
OK317925.1	MarDBf02	2016	Germany
OK317927.1	MarDBf05	2016	Germany
OK317928.1	MarDBu03	2016	Germany
OK317929.1	MarDEs02	2016	Germany
OK317930.1	MarDFb02	2016	Germany
OK317931.1	MarDFd03	2016	Germany
OK317934.1	MarDGa25	2016	Germany
OK317935.1	MarDGm01	2016	Germany
OK317938.1	MarDGw08	2016	Germany
OK317939.1	MarDHa01	2016	Germany
OK317943.1	MarDHa11	2016	Germany
OK317948.1	MarDHo08	2016	Germany
OK317954.1	MarDKm01	2016	Germany
OK317957.1	MarDKt25	2016	Germany
OK317958.1	MarDKt26	2016	Germany
OK317960.1	MarDMu02	2016	Germany
OK317961.1	MarDPf02	2016	Germany
OK317964.1	MarDRl03	2016	Germany
OK317966.1	MarDSt05	2016	Germany
OK317967.1	MarDTm02	2016	Germany
OK317970.1	MarDTm21	2016	Germany
OK317971.1	MarDTm22	2016	Germany
OK317973.1	MarDTm33	2016	Germany
OK317976.1	MarDVi05	2016	Germany
OK317980.1	MarDVi47	2016	Germany
OK317982.1	MarDVi93	2016	Germany
OK317984.1	MarDVz03	2016	Germany
OK317988.1	MarDVz08	2016	Germany
OK317990.1	MarCzKa01	2016	Czechia
OK356661.1	MarCzKa04	2016	Czechia
OK356663.1	MarDKo43	2016	Germany
OK356665.1	MarDRl30	2016	Germany
OP773821.1	Karasuk-Mg90/Russia/2007	2007	Russia
OP773822.1	Karasuk-Ll153/Russia/2007	2007	Russia
OP773823.1	Kurya-Mg713/Russia/2008	2008	Russia
OP773824.1	Shush-Mg1136/Russia/2008	2008	Russia
OR453254	08	2019	Turkey
OR453255	21	2019	Turkey
OR453256	12	2019	Turkey
OR453257	110	2019	Turkey
OR453258	107	2019	Turkey
U95302.1	O24	1995	Austria
U95303.1	O52	1995	Austria
U95304.1	O20	1995	Austria
U95305.1	K11	1995	Austria
U95309.1	O64	1995	Austria
U95310.1	K26	1995	Austria
U95311.1	K58	1995	Austria
U95312.1	K64	1995	Austria
Y13979.1	Kosice144	1995	Slovakia
Y13980.1	Kosice667	1995	Slovakia
Z30941.1	76	1987	Russia
Z30942.1	53	1987	Russia
Z30943.1	175	1987	Russia
Z30944.1	249	1987	Russia
Z30945.1	23	1987	Russia
Z48235.1	Ma32/94	1994	Slovakia
Z48573.1	Moravia5286	1994	Czechia
Z48574.1	Moravia5293	1994	Czechia
Z48741.1	Moravia5294	1994	Czechia
Z68191.1	Ma370/94	1994	Slovakia
Z69991.1	Moravia5302v	1995	Czechia

## Sheet: TULV_S_Phygeog_cds
Accession Number	Strain/Virus Name	Year	Country	Latitude	Longitude
AF017659.1	Cacak	1989	Serbia	44.016521	21.005859
AF063892.1	Lodz-1	1995	Poland	51.766567	19.373741
AF063897.1	Lodz-2	1995	Poland	51.766567	19.373741
AF164093.1	g20-s	1997	Germany	49.710804	11.902152
AF164094.1	c109-s	1995	Croatia	45.1	15.2
AF289819.1	D5	1998	Germany	51.795503	14.310510
AF289820.1	D17	1998	Germany	51.795503	14.310510
AF289821.1	D63	1998	Germany	51.795503	14.310510
AF442618.1	LL2-Omsk	1998	Russia	55.038051	73.390001
AF442621.1	MG23-Omsk	1997	Russia	55.038051	73.390001
AJ223600.1	Koziky5247	1994	Slovakia	48.669026	19.699024
AJ223601.1	Koziky5276	1994	Slovakia	48.669026	19.699024
AM945877.1	Karatal-322	2003	Kazakhstan	48.019573	66.923684
EU439949.1	Sen05-175	2005	Germany	51.462115	10.072215
EU439950.1	Sen05-204	2005	Germany	51.462115	10.072215
EU439951.1	Sen05-205	2005	Germany	51.462115	10.072215
KP013568.1	Mm/98-08	2008	Russia	44.008677	39.225501
KP013569.1	Mm/172-11	2011	Russia	43.655073	39.728626
KP013570.1	Mm/173-11	2011	Russia	43.947899	39.462955
KP013571.1	Mm/296-08	2008	Russia	43.657444	40.246565
KP013572.1	Mm/302-08	2008	Russia	43.657444	40.246565
KP013573.1	Mm/340-08	2008	Russia	43.675697	40.211552
KP013574.1	Mm/554-11	2011	Russia	43.444398	39.990040
KP013575.1	Mm/560-11	2011	Russia	43.444398	39.990040
KP013576.1	Mm/603-11	2011	Russia	44.049128	39.263595
KP013577.1	Mm/5779-09	2009	Russia	43.947899	39.462955
KP013578.1	Mm/5844-09	2009	Russia	44.119916	39.105008
KT946591.1	CHEVRU/Hu/FRA/2015/15.00453	2015	France	48.733439	3.196753
KU139605.1	Mill123	2012	France	48.919577	7.490496
KX270414.1	xj4	2015	China	43.23	83.96
MH649270.1	Palandoken8101	2016	Turkey	39.883501	41.330319
MK386130.1	MarDDh05	2014	Germany	50.026809	12.203279
MK386131.1	MarCzHo09	2013	Czechia	50.1357	12.3403
MK386132.1	MarCzJe04	2013	Czechia	50.1007	12.7368
MK386133.1	MarDHg01	2014	Germany	50.209948	11.733971
MK386134.1	MarDOt03	2014	Germany	50.034162	12.094031
MK386135.1	MarDSp01	2014	Germany	50.168901	12.039597
MK386136.1	MarCzKa04	2016	Czechia	49.46068	13.1776
MK386137.1	MarDGb22	2015	Germany	49.3311167	12.9698667
MK386138.1	MarDKbB31	2015	Germay	49.170746	12.619548
MK386139.1	MarDPf01	2016	Germany	49.07825	12.38813
MK386140.1	MarDRb01	2015	Germany	49.212951	12.71006
MK386141.1	MarDSq15	2015	Germany	49.118967	12.53195
MN052670.1	TOV-Xinjiang7	2016	China	35.86166	104.195397
MN052671.1	TOV-Xinjiang10	2016	China	35.86166	104.195397
MN052672.1	TOV-Xinjiang33	2016	China	35.86166	104.195397
MN052673.1	TOV-Xinjiang198	2016	China	35.86166	104.195397
MT514275.1	MagDEF02-1	2015	Germany	50.04	12.168
MT514276.1	MagDEf02-2	2015	Germany	50.04	12.168
MT514277.1	MarCHEl42	2016	Switzerland	47.11	7.597
MT514278.1	MarCzGr07	2015	Czechia	49.54	17.33
MT514279.1	MarDSu08-1	2015	Germany	50.031	12.161
MT514280.1	MarDSu08-2	2015	Germany	50.031	12.161
MT580938.2	LT18-KAL-13	2018	Lithuania	56.080692	23.989809
MT580940.2	LT18-NAR-10	2018	Lithuania	56.186615	24.697953
NC005227.2	Moravia5302	1994	Czechia	49.817492	15.472962
OR453254	08	2019	Turkey	39.835645	37.023291
OR453255	21	2019	Turkey	39.835645	37.023291
OR453256	12	2019	Turkey	39.835645	37.023291
OR453257	110	2019	Turkey	39.835645	37.023291
OR453258	107	2019	Turkey	40.374580	42.658490
Y13979.1	Kosice144	1995	Slovakia	48.669026	19.699024
Y13980.1	Kosice667	1995	Slovakia	48.669026	19.699024
Z30941.1	76	1987	Russia	54.195954	37.617725
Z30942.1	53	1987	Russia	54.195954	37.617725
Z30943.1	175	1987	Russia	54.195954	37.617725
Z30944.1	249	1987	Russia	54.195954	37.617725
Z30945.1	23	1987	Russia	54.195954	37.617725
Z48235.1	Ma32/94	1994	Slovakia	48.448424	17.013066
Z48573.1	Moravia-5286	1994	Czechia	49.817492	15.472962
Z48574.1	Moravia-5293	1994	Czechia	49.817492	15.472962
Z48741.1	Moravia-5294	1994	Czechia	49.817492	15.472962
Z68191.1	Ma370/94	1994	Slovakia	48.448424	17.013066
Z69991.1	Moravia-5302v	1995	Czechia	49.817492	15.472962

## Sheet: TULV_M_Phygeog_cds
Accession Number	Strain/Virus Name	Year	Country	Latitude	Longitude
NC005228.1	Moravia-5302v	1995	Czechia	49.817492	15.472962
Z66538.1	Morava-5286Ma	1994	Czechia	49.817492	15.472962
MK386142.1	MarDDh05	2014	Germany	50.026809	12.203279
MT514285.1	MagDEf02-1	2015	Germany	50.04	12.168
MT514289.1	MarDSu08-1	2015	Germany	50.031	12.161
MK386144.1	MarCzJe04	2013	Czechia	50.1007	12.7368
MK386143.1	MarCzHo09	2013	Czechia	50.1357	12.3403
MK386148.1	MarCzKa04	2016	Czechia	49.46068	13.1776
MK386149.1	MarDGb22	2015	Germany	49.3311167	12.9698667
MK386152.1	MarDRb01	2015	Germany	49.212951	12.71006
MT514288.1	MarCzGr07	2015	Czechia	49.54	17.33
MK386145.1	MarDHg01	2014	Germany	50.209948	11.733971
MK386146.1	MarDOt03	2014	Germany	50.034162	12.094031
MT514290.1	MarDSu08-2	2015	Germany	50.031	12.161
MK386147.1	MarDSp01	2014	Germany	50.168901	12.039597
MT514286.1	MagDEf02-2	2015	Germany	50.04	12.168
MT514287.1	MarCHE142	2016	Switzerland	47.11	7.597
MK386150.1	MarDKbB31	2015	Germany	49.170746	12.619548
MK386153.1	MarDSq15	2015	Germany	49.118967	12.53195
MK386151.1	MarDPf01	2016	Germany	49.07825	12.38813
OL355108.1	LT18-Kal13	2018	Lithuania	56.186615	24.697953
OL355109.1	LT18-Nar10	2018	Lithuania	56.080692	23.989809
MH649271.1	8101Mo	2016	Turkey	39.883501	51.330319
OR453262	110	2019	Turkey	39.835645	37.023291
OR453259	08	2019	Turkey	39.835645	37.023291
OR453260	21	2019	Turkey	40.374580	42.658490
OR453261	12	2019	Turkey	39.835645	37.023291
OR453263	107	2019	Turkey	39.835645	37.023291
MN183137.1	TOV-Xinjiang7	2016	China	35.86166	104.195397
MN183139.1	TOV-Xinjiang33	2016	China	35.86166	104.195397
MN183138.1	TOV-Xinjiang10	2016	China	35.86166	104.195397
MN183140.1	TOV-Xinjiang198	2016	China	35.86166	104.195397
KP013579.1	Mm/98-08	2008	Russia	44.008677	39.225501
KP013580.1	Mm/296-08	2008	Russia	43.657444	40.246565
KP013581.1	Mm/302-08	2008	Russia	43.657444	40.246565

## Sheet: TULV_L_Phygeog_cds
Accession Number	Strain/Virus Name	Year	Country	Latitude	Longitude
MN183133.1	TOV-Xinjiang7	2016	China	35.86166	104.195397
MN183135.1	TOV-Xinjiang33	2016	China	35.86166	104.195397
MN183136.1	TOV-Xinjiang198	2016	China	35.86166	104.195397
MN183134.1	TOV-Xinjiang10	2016	China	35.86166	104.195397
NC005226.1	Moravia-5302v	1995	Czechia	49.817492	15.472962
MT514300.1	MarDSu08-2	2015	Germany	50.031	12.161
MT514299.1	MarDSu08-1	2015	Germany	50.031	12.161
MK386159.1	MarDSp01	2014	Germany	50.168901	12.039597
MK386164.1	MarDRb01	2015	Germany	49.212951	12.71006
MK386163.1	MarDPf01	2016	Germany	49.07825	12.38813
MK386158.1	MarDOt03	2014	Germany	50.034162	12.094031
MK386162.1	MarDKbB31	2015	Germany	49.170746	12.619548
MK386157.1	MarDHg01	2014	Germany	50.209948	11.733971
MK386161.1	MarDGb22	2015	Germany	49.3311167	12.9698667
MK386154.1	MarDDh05	2014	Germany	50.026809	12.203279
MK386160.1	MarCzKa04	2016	Czechia	49.46068	13.1776
MK386156.1	MarCzJe04	2013	Czechia	50.1007	12.7368
MK386155.1	MarCzHo09	2013	Czechia	50.1357	12.3403
MT514298.1	MarCzGr07	2015	Czechia	49.54	17.33
MT514297.1	MarCHE142	2016	Switzerland	47.11	7.597
MT514296.1	MagDEf02-2	2015	Germany	50.04	12.168
MT514295.1	MagDEf02-1	2015	Germany	50.04	12.168
OL355110.1	LT18-Nar10	2018	Lithuania	56.186615	24.697953
MT580937.2	LT18-Kal13	2018	Lithuania	56.080692	23.989809
MH649272.1	8101Mo	2016	Turkey	39.883501	41.330319
OR453265	21	2019	Turkey	39.835645	37.023291
OR453266	12	2019	Turkey	39.835645	37.023291
OR453267	110	2019	Turkey	40.374580	42.658490
OR453268	107	2019	Turkey	39.835645	37.023291
OR453264	08	2019	Turkey	39.835645	37.023291

## Sheet: TULV_S_HostJump
Accession Number	Strain/Virus Name	Host species	Year	Country
AF017659.1	Cacak	Microtus subterraneus	1989	Serbia
AF063892.1	Lodz-1	Microtus arvalis	1995	Poland
AF063897.1	Lodz-2	Microtus arvalis	1995	Poland
AF164093.1	g20-s	Microtus arvalis	1997	Germany
AF164094.1	c109-s	Microtus arvalis	1995	Croatia
AF289819.1	D5	Microtus arvalis	1998	Germany
AF289820.1	D17	Microtus arvalis	1998	Germany
AF289821.1	D63	Microtus arvalis	1998	Germany
AF442618.1	LL2-Omsk	Lagurus lagurus	1998	Russia
AF442621.1	MG23-Omsk	Microtus gregalis	1997	Russia
AJ223600.1	Koziky5247	Microtus arvalis	1994	Slovakia
AJ223601.1	Koziky5276	Microtus arvalis	1994	Slovakia
AM945877.1	Karatal322	Microtus arvalis	2003	Kazakhstan
EU439949.1	Sen05-175	Microtus agrestis	2005	Germany
EU439950.1	Sen05-204	Microtus arvalis	2005	Germany
EU439951.1	Sen05-205	Microtus arvalis	2005	Germany
KP013568.1	Mm/98-08	Microtus majori	2008	Russia
KP013569.1	Mm/172-11	Microtus majori	2011	Russia
KP013570.1	Mm/173-11	Microtus majori	2011	Russia
KP013571.1	Mm/296-08	Microtus majori	2008	Russia
KP013572.1	Mm/302-08	Microtus majori	2008	Russia
KP013573.1	Mm/340-08	Microtus majori	2008	Russia
KP013574.1	Mm/554-11	Microtus majori	2011	Russia
KP013575.1	Mm/560-11	Microtus majori	2011	Russia
KP013576.1	Mm/603-11	Microtus majori	2011	Russia
KP013577.1	Mm/5779-09	Microtus majori	2009	Russia
KP013578.1	Mm/5844-09	Microtus majori	2009	Russia
KT946591.1	CHEVRU/Hu/FRA/2015/15.00453	Homo sapiens	2015	France
KU139605.1	Mill123	Microtus arvalis	2012	France
KX270414.1	xj4	Microtus arvalis	2015	China
MH649270.1	Palandoken8101	Microtus obscurus	2016	Turkey
MK386130.1	MarDDh05	Microtus arvalis	2014	Germany
MK386131.1	MarCzHo09	Microtus arvalis	2013	Czechia
MK386132.1	MarCzJe04	Microtus arvalis	2013	Czechia
MK386133.1	MarDHg01	Microtus arvalis	2014	Germany
MK386134.1	MarDOt03	Microtus arvalis	2014	Germany
MK386135.1	MarDSp01	Microtus arvalis	2014	Germany
MK386136.1	MarCzKa04	Microtus arvalis	2016	Czechia
MK386137.1	MarDGb22	Microtus arvalis	2015	Germany
MK386138.1	MarDKbB31	Microtus arvalis	2015	Germay
MK386139.1	MarDPf01	Microtus arvalis	2016	Germany
MK386140.1	MarDRb01	Microtus arvalis	2015	Germany
MK386141.1	MarDSq15	Microtus arvalis	2015	Germany
MN052670.1	TOV-Xinjiang7	Microtus obscurus	2016	China
MN052671.1	TOV-Xinjiang10	Microtus obscurus	2016	China
MN052672.1	TOV-Xinjiang33	Microtus obscurus	2016	China
MN052673.1	TOV-Xinjiang198	Microtus obscurus	2016	China
MT514275.1	MagDEF02-1	Microtus arvalis	2015	Germany
MT514276.1	MagDEf02-2	Microtus arvalis	2015	Germany
MT514277.1	MarCHEl42	Microtus arvalis	2016	Switzerland
MT514278.1	MarCzGr07	Microtus arvalis	2015	Czechia
MT514279.1	MarDSu08-1	Microtus arvalis	2015	Germany
MT514280.1	MarDSu08-2	Microtus arvalis	2015	Germany
MT580938.2	LT18-KAL-13	Microtus arvalis	2018	Lithuania
MT580940.2	LT18-NAR-10	Microtus arvalis	2018	Lithuania
NC005227.2	Moravia5302	Microtus arvalis	1994	Czechia
OR453254	08	Microtus irani	2019	Turkey
OR453255	21	Microtus irani	2019	Turkey
OR453256	12	Microtus irani	2019	Turkey
OR453257	110	Microtus obscurus	2019	Turkey
OR453258	107	Microtus irani	2019	Turkey
Y13979.1	Kosice144	Microtus arvalis	1995	Slovakia
Y13980.1	Kosice667	Microtus arvalis	1995	Slovakia
Z30941.1	76	Microtus arvalis	1987	Russia
Z30942.1	53	Microtus arvalis	1987	Russia
Z30943.1	175	Microtus arvalis	1987	Russia
Z30944.1	249	Microtus rossiaemeridionalis	1987	Russia
Z30945.1	23	Microtus arvalis	1987	Russia
Z48235.1	Ma32/94	Microtus arvalis	1994	Slovakia
Z48573.1	Moravia5286	Microtus arvalis	1994	Czechia
Z48574.1	Moravia5293	Microtus arvalis	1994	Czechia
Z48741.1	Moravia5294	Microtus arvalis	1994	Czechia
Z68191.1	Ma370/94	Microtus arvalis	1994	Slovakia
Z69991.1	Moravia5302v	Microtus arvalis	1995	Czechia

## Sheet: TULV_M_HostJump
Accession Number	Strain/Virus Name	Host Species	Year	Country
NC005228.1	Moravia-5302v	Microtus arvalis	1995	Czechia
Z66538.1	Morava-5286Ma	Microtus arvalis	1994	Czechia
MK386142.1	MarDDh05	Microtus arvalis	2014	Germany
MT514285.1	MagDEf02-1	Microtus arvalis	2015	Germany
MT514289.1	MarDSu08-1	Microtus arvalis	2015	Germany
MK386144.1	MarCzJe04	Microtus arvalis	2013	Czechia
MK386143.1	MarCzHo09	Microtus arvalis	2013	Czechia
MK386148.1	MarCzKa04	Microtus arvalis	2016	Czechia
MK386149.1	MarDGb22	Microtus arvalis	2015	Germany
MK386152.1	MarDRb01	Microtus arvalis	2015	Germany
MT514288.1	MarCzGr07	Microtus arvalis	2015	Czechia
MK386145.1	MarDHg01	Microtus arvalis	2014	Germany
MK386146.1	MarDOt03	Microtus arvalis	2014	Germany
MT514290.1	MarDSu08-2	Microtus arvalis	2015	Germany
MK386147.1	MarDSp01	Microtus arvalis	2014	Germany
MT514286.1	MagDEf02-2	Microtus arvalis	2015	Germany
MT514287.1	MarCHE142	Microtus arvalis	2016	Switzerland
MK386150.1	MarDKbB31	Microtus arvalis	2015	Germany
MK386153.1	MarDSq15	Microtus arvalis	2015	Germany
MK386151.1	MarDPf01	Microtus arvalis	2016	Germany
OL355108.1	LT18-Kal13	Microtus arvalis	2018	Lithuania
OL355109.1	LT18-Nar10	Microtus arvalis	2018	Lithuania
MH649271.1	8101Mo	Microtus obscurus	2016	Turkey
OR453262	110	Microtus obscurus	2019	Turkey
OR453259	08	Microtus irani	2019	Turkey
OR453260	21	Microtus irani	2019	Turkey
OR453261	12	Microtus irani	2019	Turkey
OR453263	107	Microtus irani	2019	Turkey
MN183137.1	TOV-Xinjiang7	Microtus obscurus	2016	China
MN183139.1	TOV-Xinjiang33	Microtus obscurus	2016	China
MN183138.1	TOV-Xinjiang10	Microtus obscurus	2016	China
MN183140.1	TOV-Xinjiang198	Microtus obscurus	2016	China
KP013579.1	Mm/98-08	Microtus majori	2008	Russia
KP013580.1	Mm/296-08	Microtus majori	2008	Russia
KP013581.1	Mm/302-08	Microtus majori	2008	Russia
